# Supplementary material for: Cameras or Camus? Comparing Snow Track Surveys and Camera Traps to Estimate Densities of Unmarked Wildlife Populations
Source: Ecol Evol. 2024 Dec 23;14(12):e70747. doi: 10.1002/ece3.70747 (PMC11664323; doi:10.1002/ece3.70747)
Supplement: Supplementary file 1 — Data S1. [file ECE3-14-e70747-s001.zip]

Archive with 3 entries (3 files):
- manuscript_example_FMP.R
- manuscript_example_REM.R
- manuscript_example_TTE.R
