# Supplementary material for: Cameras or Camus? Comparing Snow Track Surveys and Camera Traps to Estimate Densities of Unmarked Wildlife Populations
Source: Ecol Evol. 2024 Dec 23;14(12):e70747. doi: 10.1002/ece3.70747 (PMC11664323; doi:10.1002/ece3.70747)
Supplement: Supplementary file 1 — Data S1. [file ECE3-14-e70747-s001.zip › manuscript_example_FMP.R]

##
##
## Example code from Waller et al. in Ecology and Evolution
## Estimating density from snow track surveys: FMP (Formozov) model
##

##  -----------------##
##  Load packages  ----
##  -----------------##

library(tidyverse)


##  -------------------------------##
##  Load species detection data  ----
##  -------------------------------##

# The dataframe should have the following columns, with 1 row per transect (typically 4-7 km in length):
# "survey_num":  Unique survey number (numeric, to index later)
# "length_km":   The length of each transect, in km
# "count":       The number of tracks encountered of your study species along the entire transect


##  --------------------------------------------------------------##
## Set daily travel distance (dtd) mean and standard deviation  ----
##  --------------------------------------------------------------##

# dtd_mean <- (numeric, mean daily travel distance)
# dtd_sd <- (numeric, standard deviation of travel distance)


##  ---------------------##
##  Calculate density  ----
##  ---------------------##

dat  # <- your detection dataframe, defined above
species  # <- "type your species name here, to be saved in results"

# First, create FMP equation. 
# Here, "v" is your estimated daily travel distance.

fmp <- function(dat, v){
  
  # Calculate y: total captures
  y <- sum(dat$count)
  
  # total transect length
  s <- sum(dat$length_km)
  
  # Calculate D
  (pi / 2) * y / (v * s)
}

# Now, bootstrap 1,000 iterations for your mean, SE, and 95% CIs

# Empty df to store results
density.data <- data.frame() 

# Loop
for(i in 1:1000){
  # First, bootstrapped dataframe (resampled transects with replacement, same total number of transects) 
  dat.i <- dat %>% sample_frac(1, replace = TRUE)  
  # generate daily travel distance draw from norm distr of dtd 
  dtd.i <- rnorm(n = 1, mean = dtd_mean, sd = dtd_sd)   
  # Calculate total transect length
  s.i <- sum(dat.i$length_km)
  # Create output dataframe for this iteration
  a <- data.frame(i = i,
                  species = species,
                  dtd = dtd.i,
                  s = s.i,
                  dens = fmp(dat.i, v.i) # estimate density
  )
  
  # bind all results into one df
  density.data <- rbind(density.data, a)  
}

# View results:

# First, histogram of estimates from which we draw mean and standard deviation
hist(density.data$dens) 

# Mean density
mean(density.data$dens)

# Standard deviation of density
sd(density.data$dens)

# Calculate 95% confidence intervals
quantile(density.data$dens, probs = c(0.025, 0.975)) 


## DONE
