# Supplementary material for: Cameras or Camus? Comparing Snow Track Surveys and Camera Traps to Estimate Densities of Unmarked Wildlife Populations
Source: Ecol Evol. 2024 Dec 23;14(12):e70747. doi: 10.1002/ece3.70747 (PMC11664323; doi:10.1002/ece3.70747)
Supplement: Supplementary file 1 — Data S1. [file ECE3-14-e70747-s001.zip › manuscript_example_REM.R]

##
##
## Example code from Waller et al. in Ecology & Evolution
## Estimating density from camera traps: Random Encounter Model
##

##  -----------------##
##  Load packages  ----
##  -----------------##

library(tidyverse)


##  -----------------------##
##  Load detection data  ----
##  -----------------------##

# The dataframe should have the following columns, with 1 row per camera:
# "cam":    Unique camera name
# "n_det":  Number of INDEPENDENT detections (e.g., 30 minutes apart) at that camera 
# "dist":   Species-specific estimate of effective detection distance (in kilometers)
# "theta":  Either average camera lens angle, or effective detection angle (in degrees)
# "effort:  Number of days each individual camera was active


##  --------------------------------------------------------------##
## Set daily travel distance (dtd) mean and standard deviation  ----
##  --------------------------------------------------------------##

# dtd_mean <- (numeric, mean daily travel distance)
# dtd_sd <- (numeric, standard deviation of travel distance)


##  ----------------##
## Camera effort  ----
##  ----------------##

# cam_effort <- (numeric, total # days cameras were active)


##  --------------------##
## Calculate density  ----
##  --------------------##

# REM function with following arguments:
# dat: data frame of species detection data (defined above).
# effort: cam_effort, above.
# dtd: travel distance estimate. Will draw from normal distribution.
# dist: the average effective detection distance, part of dat. 

dat # <- species dataframe (identified above)

# function to calculate density point estimate:
rem <- function(dat, dtd){
  # Calculate y: total captures
  y <- sum(dat$n_det)
  
  # Calculate effort: total days cameras were active
  effort_total <- sum(dat$effort)
  
  # Define distance (in dat dataframe)
  dist_km <- mean(dat$dist)
  
  # Define angle (in dat dataframe)
  angle <- mean(dat$theta)
  
  # Calculate the first half of the equation above
  eq1 <- y / effort_total
  eq2 <- pi / (dtd * dist_km * (2 + angle))
  # Calculate D
  return(eq1 * eq2)
}


# Now bootstrap (1,000 iterations) for mean and standard error:

# Empty df to store results
density.data <- data.frame()

# Bootstrap:
for(i in 1:1000){
  # First, bootstrapped dataframe (resampled with replacement, same number of cams) 
  df.i <- dat %>% slice_sample(n = nrow(dat), replace = TRUE)  
  # generate dtd draw from norm distr dtd 
  dtd.i <- rnorm(n = 1, mean = dtd_mean, sd = dtd_sd)         
  # Set up dataframe to save results
  a <- data.frame(i = i,
                  species = "speces", # add your species name
                  dtd = dtd.i,
                  dens = rem(df.i, dtd.i)  # estimate density
  )
  
  density.data <- rbind(density.data, a)  # bind all results into one df
}

# View results:

# First, histogram of estimates from which we draw mean and standard deviation
hist(density.data$dens) 

# Mean density
mean(density.data$dens)

# Standard deviation of density
sd(density.data$dens)

# Calculate 95% confidence intervals
quantile( density.data$dens, probs = c(0.025, 0.975)) 


## DONE
