# Supplementary material for: Cameras or Camus? Comparing Snow Track Surveys and Camera Traps to Estimate Densities of Unmarked Wildlife Populations
Source: Ecol Evol. 2024 Dec 23;14(12):e70747. doi: 10.1002/ece3.70747 (PMC11664323; doi:10.1002/ece3.70747)
Supplement: Supplementary file 1 — Data S1. [file ECE3-14-e70747-s001.zip › manuscript_example_TTE.R]

##
##
## Example code from Waller et al. in Ecology and Evolution
## Estimating density from camera traps: Random Encounter Model
##

##  -----------------##
##  Load packages  ----
##  -----------------##

library(tidyverse)
library(devtools)
library(data.table)
# Need to install spaceNtime directly from github
devtools::install_github("annam21/spaceNtime", force = T, build_vignettes = F)


##  -------------------------------##
##  Load camera deployment data  ----
##  -------------------------------##

deploy_df # <-  your deployment dataframe

# The dataframe should have the following columns, with 1 row per camera.
# Note, dataframe will be species-specific (because area is species-specific)
# "cam":    (character) Unique camera name
# "start":  (POSIXct) date and time that each camera became active
# "end":    (POSIXct) date and time that each camera stopped being active 
# "area":   (numeric) estimate of effective detection area (based on effective detection distance)


##  -----------------------##
##  Load detection data  ----
##  -----------------------##

detect_df # <- your detection dataframe

# The dataframe should have the following columns, with 1 row per captured image of your study species.
# This includes ALL images; not just independent detections.
# "cam": (character) unique camera name
# "datetime": (POSIXct) date and time of that captured image
# "count": number of animals in detection area (we recommend just using 1 for all!)


##  -----------------------##
##  Set study dates  ----
##  -----------------------##

# Set your study date length using the format below
study_dates <- as.POSIXct(c("2021-12-01 00:00:00", "2022-02-01 23:59:59"), tz = "GMT", format = "%Y-%m-%d %H:%M" )


##  ------------------------------##
##  Define TTE sampling period  ----
##  ------------------------------##

# This will be species specific.
# We caution that this ignores error in species movement rate

# estimate of species daily travel distance
dtd 
# First, convert estimates of daily travel distance to meters per second
species_mps <- dtd * (1/24) * (1/60) * (1/60) * (1000/1)
# Then use spaceNtime package to estimate period. 
# rough calculation is to take the square root of the viewshed area, and divide by speed (mps)
period <- tte_samp_per(deploy_df, lps = species_mps)


##  -----------------------##
##  Build TTE occasions  ----
##  -----------------------##

# For your study species.
# Note that the number of periods (nper) does not affect density estimate,
# So long as there is no time between the occasions (time_btw). 
occasion <- tte_build_occ(
  per_length = period,
  nper = 500,  
  time_btw = 0,
  study_start = study_dates[1],
  study_end = study_dates[2]
)


##  ---------------------------------##
##  Bootstrap TTE density
##  ---------------------------------##

# input data:change accordingly for each species!
N_cam = 41

data <- detect_df     # species detection data prepared above
deploy <- deploy_df   # camera deployment information prepared above
per <- period         # defined above
occ <- occasion       # defined above

# Make a dataframe of just your camera names
cam_names <- deploy_df %>%
  dplyr::select(cam)

# Now we need to create a modified function to estimate density using TTE. 
# We need this because in our loop, it is possible (for low-density species) that some of our
# bootstrapped data will have no detections. The estimated density for this is, naturally, zero,
# But the optim() function (in spaceNtime::tte_estN_fun) cannot estimate the maximum likelihood using 
# a matrix of NAs (i.e., a matrix of right-censored times-to-event).
#
# My workaround is create a conditional function: if the matrix of times-to-event are all NA (or 
# conversely, if the sum of the matrix is not a positive number), to fill all the NAs with an
# arbitrary number (I used 0.00001) so that the optim() function can run, but it will give a 
# fantastic number. I chose a small number so that the function runs quickly (it is basically saying
# animals were detected after a super small sample of space at every period of every occasion at 
# every camera) and gives a fantastically large density estimate. 
# After the bootstrap loop has run, we can then simply replace these immense numbers with 0. 

# Create new tte function:
study_area  # <- 527000000 (set your own study area size, in meters squared)
tte_estN_boot <- function(eh, study_area){
  
  dat <- list(toevent = matrix(eh$TTE, nrow = length(unique(eh$cam))),
              censor = eh$censor)
  
  # Modification start
  store <- matrix(0, nrow = nrow(dat$toevent), ncol = ncol(dat$toevent))
  
  for(rows in 1:nrow(dat$toevent)){
    for(columns in 1:ncol(dat$toevent)){
      ifelse(sum(dat$toevent, na.rm = TRUE) > 0,
             store[rows, columns] <- dat$toevent[rows, columns],
             store[rows, columns] <- 0.00001)
      
      
    }
  } 
  
  dat$toevent <- store
  # Modification end
  
  opt <- suppressWarnings(
    stats::optim(log(1/mean(dat$toevent, na.rm = T)), 
                 exp_logl_fn, 
                 x = dat, 
                 control = list(fnscale = -1),
                 hessian = T)
  )
  
  # Estimate of lambda
  estlam <- exp(opt$par)
  
  # estlam is average density per m2
  estN <- estlam * study_area
  
  # Delta method for variance
  varB <- -1 * MASS::ginv(opt$hessian)
  form <- sprintf("~ %f * exp(x1)", study_area)
  SE_N <- msm::deltamethod(g = stats::as.formula(form), mean = opt$par, cov = varB, ses = T)
  
  CI <- logCI(estN, SE_N)
  out <- data.frame(
    N = estN, 
    SE = SE_N
  ) %>%
    bind_cols(CI)
  
  return(out)
}

# Empty list to store our 1,000 iterations
results_boot <- list()

# Loop
for(k in 1:1000){
  
  # First, resample with replacement
  new_cams <- cam_names %>% slice_sample(n = nrow(cam_names), replace = TRUE) %>%
    mutate(count = 1) 
  
  # Now, filter from detection data only cameras in new camera list (usually less)
  # Do not worry if there are no detections! Our estimated density will be zero for these instances.
  data2 <- data %>%
    dplyr::filter(cam %in% new_cams$cam) 
  
  # now refine the new cameras to only those with detections; same number as unique(data2$cam)
  new_cams_filter <- new_cams %>%  
    dplyr::filter(cam %in% data2$cam)     
  
  # Now bootstrap: copy detection observations for each camera from the bootstrap sample.
  # Note, if a camera sampled multiple times, that is captured in "each" argument of slice(), 
  # Where the observations from that camera are repeated for count of that resample (n)
  
  looper <- 1:nrow(new_cams)
  
  boot_data <- list()
  
  for(i in looper){
    # For each looped cam, filter data set to that camera
    detections.i <- data2 %>% dplyr::filter(cam == new_cams_filter$cam[i]) 
    
    # Also filter vector of cameras with info on number of times they were sampled (n)
    cam_multi.i <- new_cams_filter %>% dplyr::filter(cam == new_cams_filter$cam[i])
    # Add a unique camera identifier so that cameras that were resampled multiple times
    # Become unique cameras (even though they are identical)
    rep.i <- detections.i %>% slice(rep(1:n(), each = 1)) %>%
      mutate("looper" = as.character(i)) %>%
      mutate("newID" = paste(cam, looper, sep = "_"))
    
    # Store results
    boot_data[[i]] <- rep.i
  }
  
  # Clean up bootstrapped data
  boot_data_df <- data.table::rbindlist(boot_data)
  boot_data_final <- boot_data_df %>%
    dplyr::select(newID, datetime, count) %>%
    rename(cam = newID)
  
  # Create a deployment dataframe of cameras WITH a detection
  boot_deploy_det <- boot_data_df %>%
    left_join(deploy, by = "cam")
  
  boot_deploy_det2 <- boot_deploy_det %>%
    distinct(newID, start, end, area) %>%
    dplyr::select(newID, start, end, area)
  
  # Create a deploymenet dataframe of cameras WITHOUT detections
  boot_deploy_noDet <- subset(new_cams, !(cam %in% boot_deploy_det$cam))
  
  boot_deploy_noDet <- left_join(boot_deploy_noDet, deploy, by = "cam") %>%
    # Again, just creating a unique camera ID so cameras drawn with replacement become unique
    mutate(ranNum = as.character(sample(100:200, nrow(boot_deploy_noDet), replace=FALSE))) %>%
    mutate(newID = paste(cam, ranNum, sep = "_")) %>%
    dplyr::select(newID, start, end, area) 
  
  # row bind the deployment dataframes together
  boot_deploy_final <- rbind(boot_deploy_det2, boot_deploy_noDet) %>%
    rename(cam = newID)
  
  # And finally...
  ### ESTIMATE DENSITY
  
  # Build encounter history
  tte_eh <- tte_build_eh(boot_data_final, boot_deploy_final, occ, per) 
  
  # Estimate density with modified function
  tte_est <- tte_estN_fn2(tte_eh, study_area = 527000000)
  
  # Save results in df
  tte_estD <- tte_est / 527
  tte_estD$CV <- tte_estD$SE / tte_estD$N
  tte_estD$N_cam <- nrow(boot_deploy_final)
  
  # Store the results of this loop
  results_boot[[k]] <- tte_estD
  
}

# Convert list of results into dataframe
results_boot_df <- data.table::rbindlist(results_boot)
# Now replace fantastically large estimates with zero (explained above)
results_boot_df$N <- if_else(results_boot_df$N > 1000000, 0, results_boot_df$N)

#
# Examine results:
#

# Bootstrap distribution
hist(results_boot_df$N)
# Mean density
mean(results_boot_df$N)
# Standard error
sd(results_boot_df$N)
# Relative standard error
sd(results_boot_df$N) / mean(results_boot_df$N)
# 95% CIs
quantile(results_boot_df$N, probs = c(0.025, 0.975))

#
#
## DONE
